# Supplementary material for: Venomics of the Arabian saw-scaled viper (Echis coloratus) through transcriptome-guided proteomics and in vitro functional profiling
Source: PLoS Negl Trop Dis. 2025 Aug 14;19(8):e0013439. doi: 10.1371/journal.pntd.0013439 (PMC12373283; doi:10.1371/journal.pntd.0013439)
Supplement: S3 Table — The NSAF values provide an estimate of the relative abundance of each protein family. The values are based on spectral counts, normalised by protein length and the total number of spectra in the analysed venom sample. (XLSX) [file pntd.0013439.s003.xlsx]

## Sheet: S3 Table
		S3 Table. Cumulative Normalized Spectral Abundance Factor (NSAF) of each venom-related protein family reliably identified in the analysed E. coloratus venom. The NSAF values provide an estimate of the relative abundance of each protein family. The values are based on spectral counts, normalised by protein length and the total number of spectra in the analysed venom sample.
		Protein family	NSAF
		CTL	0.444953
		PLA2	0.281796
		LAAO	0.0765543
		svSP	0.0726395
		svMP	0.0488461
		CRISP	0.0286638
		VEGF	0.027954
		5N	0.00368737
		VNGF	0.00373876
		PDE	0.00356568
		Lipase	0.00284531
		DI	0.0024001
		QC	0.000840266
		Saposin-like	0.000533556
		svMPi/NP	0.000507952
		PLB	0.000350343
		Aminopeptidase	0.000124367
		Total	1
