# Supplementary material for: Venomics of the Arabian saw-scaled viper (Echis coloratus) through transcriptome-guided proteomics and in vitro functional profiling
Source: PLoS Negl Trop Dis. 2025 Aug 14;19(8):e0013439. doi: 10.1371/journal.pntd.0013439 (PMC12373283; doi:10.1371/journal.pntd.0013439)
Supplement: S4 Table — TPCK trypsin was applied as positive control, and TBS as negative control. (XLSX) [file pntd.0013439.s004.xlsx]

## Sheet: S4 Table
		S4 Table. Raw data of the protease activity assay. TPCK trypsin was applied as positive control, and TBS as negative control.
		Protease
				Positive control		Negative control		50 µg/ml		25 µg/ml		12.5 µg/ml		6.25 µg/ml		3.125 µg/ml
		Original data	Time (min)	Average	Std Dev	Average	Std Dev	Average	Std Dev	Average	Std Dev	Average	Std Dev	Average	Std Dev	Average	Std Dev
			0	15388	958.224	12225	0	21973.3	334.761	18288.7	1893.74	17500.3	1062.56	14786	682.702	12804.7	559.881
			5	19462.7	851.755	10319	0	23388.7	399.241	22493.7	1721.86	19957	937.923	17061.7	911.993	14637.3	400.75
			10	21562.7	695.554	10208	0	25079.3	163.761	23326.3	689.704	20912.3	405.976	18366.3	571.243	16234.3	336.664
			15	23117	530.725	10193	0	26190.3	133.092	24193.3	405.816	21650.7	345.25	19100	312.654	16979	232.174
			20	24112	418.062	10035	0	26984.3	214.491	24794.3	384.036	21924	352.065	19390	360.567	17478.3	222.016
			25	24682	436.011	9861	0	27771	391.434	25324	277.209	22186.7	287.947	19721.7	261.415	17772.7	190.029
			30	25245.7	395.973	9752	0	28148.3	323.273	25696	191.13	22548	312.349	19939	277.402	17984.7	188.327
			35	25718	369.153	9637	0	28682.7	329.462	26041	167.68	22842	266.193	20168.3	269.224	18235	264.126
			40	26204	444.309	9526	0	28972.7	336.856	26301	146.016	23093	246.618	20316.3	218.809	18405.3	195.302
			45	26521.7	482.709	9468	0	29249.3	429.628	26534.7	191.368	23236	321.858	20500.7	245.766	18608	232.047
			50	26928	431.336	9395	0	29517.7	395.522	26763.3	188.38	23509.3	327.559	20674.7	198.753	18775	295.599
			55	27168.3	452.3	9287	0	29605.3	417.995	26991.3	161.213	23621.7	263.998	20742	219.23	18793.7	107.568
		Normalised data	0	100	30.2948	0	0	308.199	10.5837	191.706	59.8718	166.783	33.5936	80.9674	21.584	18.3265	17.701
			5	100	9.31524	0	0	142.937	4.36631	133.149	18.8312	105.406	10.2576	73.7414	9.97404	47.2276	4.38281
			10	100	6.12571	0	0	130.971	1.44223	115.533	6.07419	94.2725	3.57541	71.85	5.03091	53.0736	2.96499
			15	100	4.1065	0	0	123.78	1.02981	108.328	3.14002	88.6542	2.67139	68.9183	2.41918	52.507	1.79645
			20	100	2.96982	0	0	120.404	1.5237	104.847	2.72811	84.4569	2.501	66.4559	2.56139	52.8758	1.57715
			25	100	2.94185	0	0	120.842	2.64108	104.332	1.87038	83.1635	1.94283	66.5317	1.76381	53.3815	1.28216
			30	100	2.55571	0	0	118.735	2.08649	102.907	1.2336	82.5886	2.01598	65.7494	1.79042	53.1357	1.21551
			35	100	2.29559	0	0	118.436	2.04876	102.009	1.04272	82.1155	1.65533	65.4893	1.67417	53.4668	1.64247
			40	100	2.66404	0	0	116.601	2.01976	100.582	0.875501	81.3467	1.47871	64.698	1.31196	53.2398	1.17102
			45	100	2.83053	0	0	115.995	2.51927	100.076	1.12215	80.7334	1.88733	64.6938	1.44113	53.5955	1.36069
			50	100	2.46014	0	0	114.77	2.25587	99.0608	1.07443	80.5015	1.86824	64.3339	1.1336	53.4991	1.68596
			55	100	2.52945	0	0	113.629	2.33761	99.0101	0.90157	80.1655	1.47639	64.0612	1.22603	53.1653	0.601566
