# Supplementary material for: Venomics of the Arabian saw-scaled viper (Echis coloratus) through transcriptome-guided proteomics and in vitro functional profiling
Source: PLoS Negl Trop Dis. 2025 Aug 14;19(8):e0013439. doi: 10.1371/journal.pntd.0013439 (PMC12373283; doi:10.1371/journal.pntd.0013439)
Supplement: S5 Table — Bee venom PLA2 diluted in 1 × Reaction Buffer to a working solution of 10 U/ml PLA2 was applied as positive control, and 1 × Reaction Buffer as negative control. (XLSX) [file pntd.0013439.s005.xlsx]

## Sheet: S5 Table
		S5 Table. Raw data of the phospholipase A2 activity assay. Bee venom PLA2 diluted in 1× Reaction Buffer to a working solution of 10 U/ml PLA2 was applied as positive control, and 1× Reaction Buffer as negative control.
		Phospholipase A2
				Positive control		Negative control		50 µg/ml		25 µg/ml		12.5 µg/ml		6.25 µg/ml		3.125 µg/ml
		Original data	Time (min)	Average	Std Dev	Average	Std Dev	Average	Std Dev	Average	Std Dev	Average	Std Dev	Average	Std Dev	Average	Std Dev
			0	169.667	6.3421	0	0	248.667	17.7451	148.667	11.5854	138.667	4.10961	104	12.0277	52.6667	10.3387
			5	223	15.5778	12	9.4163	269	6.68331	206.333	2.62467	155.333	4.6428	127.667	11.6142	83.3333	6.84755
			10	272.333	4.71405	14.6667	9.28559	323	15.7692	257.667	11.1156	195.333	12.037	151	20.0666	92.6667	13.5728
			15	283.667	14.2906	16.3333	11.0855	361	22.2261	272.333	5.55778	205.667	6.64998	154.333	7.03957	108.667	23.6972
			20	314.333	4.6428	28	19.8662	376.667	14.8847	310.333	12.4989	257.333	8.73053	167.333	7.36357	97.3333	12.3918
			25	340.333	1.24722	35.6667	26.5497	390.667	8.99383	350.667	3.29983	278.667	19.3964	179.333	2.49444	108.333	8.73053
			30	356.333	12.6579	30	26.2425	380	7.87401	362.333	13.6707	286.333	16.4992	189.667	8.21922	119	17.1464
			35	348.333	7.93025	38.6667	23.6831	380.667	10.5304	365.333	9.80929	302.333	7.13364	199.333	6.12826	129.667	21.7613
			40	358	7.07107	34.6667	15.3261	383	3.55903	387.333	18.3727	328	4.96655	208.667	4.18994	121.667	16.7398
			45	350.667	23.9768	20.3333	23.9768	398	23.7206	383.333	14.3836	338.667	1.24722	228	7.78888	127.333	4.78423
			50	350.667	14.522	28.3333	31.9618	393	12.8323	383.667	7.4087	344	8.83176	213	1.63299	129.667	16.7796
			55	356.667	10.873	37.3333	39.5081	386.333	7.03957	376	19.8662	353.667	9.84322	247.667	7.93025	134	6.97615
		Normalised data	0	100	3.73798	0	0	146.562	10.4588	87.6228	6.82835	81.7289	2.42217	61.2967	7.08904	31.0413	6.09354
			5	100	7.38283	0	4.4627	121.801	3.16745	92.1011	1.24392	67.9305	2.20038	54.8183	5.50434	33.8073	3.24528
			10	100	1.82951	0	3.60372	119.664	6.11999	94.3079	4.31393	70.1164	4.67153	52.9107	7.7878	30.2717	5.2676
			15	100	5.34562	0	4.14671	128.928	8.31401	95.7606	2.07897	70.8229	2.48752	51.6209	2.63326	34.5387	8.86428
			20	100	1.62147	0	6.93814	121.769	5.1984	98.603	4.36515	80.0931	3.04908	48.6612	2.57168	24.2142	4.32774
			25	100	0.409372	0	8.71436	116.521	2.95202	103.392	1.0831	79.7593	6.36645	47.1554	0.818743	23.8512	2.8656
			30	100	3.87882	0	8.04161	107.252	2.41287	101.839	4.18919	78.5495	5.05592	48.9275	2.51866	27.2727	5.25427
			35	100	2.5609	0	7.64793	110.441	3.40055	105.49	3.16769	85.1453	2.30365	51.8837	1.97899	29.3864	7.02734
			40	100	2.18693	0	4.74003	107.732	1.10073	109.072	5.68227	90.7216	1.53605	53.8144	1.29586	26.9072	5.17727
			45	100	7.25838	0	7.25838	114.329	7.18081	109.889	4.35428	96.3673	0.377564	62.8658	2.35789	32.3915	1.4483
			50	100	4.50528	0	9.91575	113.133	3.98105	110.238	2.29846	97.9317	2.73995	57.2906	0.506616	31.4374	5.20567
			55	100	3.40491	0	12.3721	109.29	2.20446	106.054	6.22115	99.0605	3.08243	65.8664	2.48338	30.2714	2.1846
