# Supplementary material for: Venomics of the Arabian saw-scaled viper (Echis coloratus) through transcriptome-guided proteomics and in vitro functional profiling
Source: PLoS Negl Trop Dis. 2025 Aug 14;19(8):e0013439. doi: 10.1371/journal.pntd.0013439 (PMC12373283; doi:10.1371/journal.pntd.0013439)
Supplement: S6 Table — FXa Enzyme Standard was applied as positive control, and ddH2O as negative control. (XLSX) [file pntd.0013439.s006.xlsx]

## Sheet: S6 Table
		S6 Table. Raw data of the Factor Xa-like activity assay. FXa Enzyme Standard was applied as positive control, and ddH2O as negative control.
			Factor Xa-like
		Concentration	50 µg/ml			25 µg/ml			12.5 µg/ml			6.25 µg/ml			3.125 µg/ml			Positive control			Negative control
		Measurements	1954	1920	1893	2051	2013	1943	2064	2087	2046	2093	2085	2078	2146	2137	2108	9392	9715	7166	2247	2276	2245
		Average	1922.33			2002.33			2065.67			2085.33			2130.33			8757.67			2256
		Normalisation	-0.0464496	-0.0516791	-0.0558318	-0.0315304	-0.037375	-0.0481415	-0.0295309	-0.0259933	-0.0322994	-0.0250705	-0.0263009	-0.0273776	-0.0169187	-0.018303	-0.0227634
		Value (%)	-5.13202			-3.90156			-2.92745			-2.62497			-1.93284
		Std Dev (%)	0.383867			0.687997			0.258082			0.0942567			0.24938
