# Supplementary material for: Venomics of the Arabian saw-scaled viper (Echis coloratus) through transcriptome-guided proteomics and in vitro functional profiling
Source: PLoS Negl Trop Dis. 2025 Aug 14;19(8):e0013439. doi: 10.1371/journal.pntd.0013439 (PMC12373283; doi:10.1371/journal.pntd.0013439)
Supplement: S7 Table — Thrombin Enzyme Standard was applied as positive control, and ddH2O as negative control. (XLSX) [file pntd.0013439.s007.xlsx]

## Sheet: S7 Table
		S7 Table. Raw data of the thrombin-like activity assay. Thrombin Enzyme Standard was applied as positive control, and ddH2O as negative control.
			Thrombin-like
		Concentration	50 µg/ml			25 µg/ml			12.5 µg/ml			6.25 µg/ml			3.125 µg/ml			Positive control			Negative control
		Measurements	14592	13257	12993	8726	7701	7427	4433	4076	3902	2231	2245	2201	1827	2040	1891	31403	32037	33669	2107	1948	3353
		Average	13614			7951.33			4137			2225.67			1919.33			32369.7			2469.33
		Normalisation	0.405436	0.360788	0.351958	0.209251	0.17497	0.165806	0.0656737	0.0537341	0.0479147	-0.00797093	-0.0075027	-0.00897426	-0.0214825	-0.0143588	-0.019342
		Value (%)	37.2727			18.3342			5.57742			-0.81493			-1.83944
		Std Dev (%)	2.34077			1.8698			0.739221			0.0613857			0.298442
