# Supplementary material for: Venomics of the Arabian saw-scaled viper (Echis coloratus) through transcriptome-guided proteomics and in vitro functional profiling
Source: PLoS Negl Trop Dis. 2025 Aug 14;19(8):e0013439. doi: 10.1371/journal.pntd.0013439 (PMC12373283; doi:10.1371/journal.pntd.0013439)
Supplement: S8 Table — Plasmin Enzyme Standard was applied as positive control, and ddH2O as negative control. (XLSX) [file pntd.0013439.s008.xlsx]

## Sheet: S8 Table
		S8 Table. Raw data of the plasmin-like activity assay. Plasmin Enzyme Standard was applied as positive control, and ddH2O as negative control.
			Plasmin-like
		Concentration	50 µg/ml			25 µg/ml			12.5 µg/ml			6.25 µg/ml			3.125 µg/ml			Positive control			Negative control
		Measurements	0.074	0.086	0.082	0.073	0.073	0.077	0.07	0.072	0.099	0.071	0.072	0.072	0.071	0.069	0.072	0.948	0.955	0.97	0.073	0.073	0.072
		Average	0.0806667			0.0743333			0.0803333			0.0716667			0.0706667			0.957667			0.0726667
		Normalisation	0.00150659	0.0150659	0.0105461	0.000376648	0.000376648	0.00489642	-0.00301318	-0.000753296	0.0297552	-0.00188324	-0.000753296	-0.000753296	-0.00188324	-0.00414313	-0.000753296
		Value (%)	0.903955			0.188324			0.86629			-0.112994			-0.225989
		Std Dev (%)	0.563715			0.213064			1.4943			0.053266			0.140929
