# Supplementary material for: Venomics of the Arabian saw-scaled viper (Echis coloratus) through transcriptome-guided proteomics and in vitro functional profiling
Source: PLoS Negl Trop Dis. 2025 Aug 14;19(8):e0013439. doi: 10.1371/journal.pntd.0013439 (PMC12373283; doi:10.1371/journal.pntd.0013439)
Supplement: S9 Table — The assay was performed on purified horse erythrocytes. Triton X-100 was applied as positive control, and ddH2O as negative control. (XLSX) [file pntd.0013439.s009.xlsx]

## Sheet: S9 Table
		S9 Table. Raw data of the haemolytic activity assay. The assay was performed on purified horse erythrocytes. Triton X-100 was applied as positive control, and ddH2O as negative control.
			Haemolysis
		Concentration	50 µg/ml			25 µg/ml			12.5 µg/ml			6.25 µg/ml			3.125 µg/ml			Positive control			Negative control
		Measurement 1	0.06	0.06	0.06	0.063	0.063	0.063	0.066	0.066	0.066	0.064	0.064	0.064	0.067	0.068	0.068	0.828	0.827	0.826	0.065	0.065	0.065
		Measurement 2	0.061	0.061	0.061	0.066	0.066	0.066	0.068	0.068	0.068	0.069	0.069	0.069	0.07	0.07	0.071	0.93	0.936	0.935	0.065	0.065	0.065
		Measurement 3	0.065	0.065	0.065	0.066	0.066	0.067	0.067	0.067	0.067	0.068	0.063	0.063	0.073	0.073	0.073	0.922	0.92	0.919	0.064	0.064	0.064
		Average	0.062	0.062	0.062	0.065	0.065	0.0653333	0.067	0.067	0.067	0.067	0.0653333	0.0653333	0.07	0.0703333	0.0706667	0.893333	0.894333	0.893333	0.0646667	0.0646667	0.0646667
		Total Average	0.062			0.0651111			0.067			0.0658889			0.0703333			0.893667			0.0646667
		Normalisation	-0.00321673	-0.00321673	-0.00321673	0.000402091	0.000402091	0.000804182	0.00281464	0.00281464	0.00281464	0.00281464	0.000804182	0.000804182	0.00643345	0.00683554	0.00723764
		Value (%)	-0.321673			0.0536121			0.281464			0.147433			0.683554
		Std Dev (%)	0			0.0232147			0			0.116074			0.0402091
