# Supplementary material for: Venomics of the Arabian saw-scaled viper (Echis coloratus) through transcriptome-guided proteomics and in vitro functional profiling
Source: PLoS Negl Trop Dis. 2025 Aug 14;19(8):e0013439. doi: 10.1371/journal.pntd.0013439 (PMC12373283; doi:10.1371/journal.pntd.0013439)
Supplement: S10 Table — Ionomycin was applied as positive control, and ddH2O as negative control. (XLSX) [file pntd.0013439.s010.xlsx]

## Sheet: S10 Table
		S10 Table. Raw data of the cytotoxicity assays performed on MDCK II and Calu-3 cells. Ionomycin was applied as positive control, and ddH2O as negative control.
			MDCK II
		Concentration	25 µg/ml			2.5 µg/ml			0.25 µg/ml			Positive control			Negative control
		Measurements	1325.67	220	1082.67	18216.7	18764.7	16928.7	23021.7	21824.7	21646.3	8.333	6.333	9	18298	17144.7	18674.7
		Average	876.111			17970			22164.2			7.88867			18039.1
		Normalisation	0.0720261	0.0124672	0.0575209	0.995553	1.09452	0.906459	1.25827	1.27307	1.1592
		Cell viability (%)	4.73381			99.8846			123.018
		Cytotoxicity (%)	95.2662			0.115419			-23.0182
		Std Dev (%)	3.10578			9.4076			6.19123
			Calu-3
		Concentration	25 µg/ml			2.5 µg/ml			0.25 µg/µl			Positive control			Negative control
		Measurements	1378	1976.33	2549.33	29808	31558.3	31840	32880	32186	32672.3	111.667	122.333	160	34277.3	33770.3	34716.7
		Average	1967.89			31068.8			32579.4			131.333			34254.8
		Normalisation	0.0370645	0.0550999	0.0691425	0.869186	0.934261	0.916755	0.959101	0.952915	0.940841
		Cell viability (%)	5.37689			90.6734			95.0952
		Cytotoxicity (%)	94.6231			9.3266			4.90477
		Std Dev (%)	1.60803			3.36745			0.9287
